# Supplementary material for: Herpes Simplex Virus Re-Activation in Patients with SARS-CoV-2 Pneumonia: A Prospective, Observational Study
Source: Microorganisms. 2021 Sep 7;9(9):1896. doi: 10.3390/microorganisms9091896 (PMC8465957; doi:10.3390/microorganisms9091896)
Supplement: Supplementary file 1 [file microorganisms-09-01896-s001.zip]

Archive with 1 entries (1 files):
- microorganisms-1362358-supplementary.pdf
